# Supplementary material for: Age patterns and transmission characteristics of hand, foot and mouth disease in China
Source: BMC Infect Dis. 2016 Nov 21;16:691. doi: 10.1186/s12879-016-2008-y (PMC5117511; doi:10.1186/s12879-016-2008-y)
Supplement: Additional file 1: — Age proportion. The HFMD case percentage of 26 age groups for 31 provinces in China. Description of data: This data file is about the HFMD case percentage of 26 age groups for 31 provinces in China. Age groups of 1 to 10 are for ages from 0 years old to 9 years old; age groups 11 to 25 are for ages of 10–14 years old to 80–84 years old that have 5 years included in each group; age group 26 is for ages that are older than 85. Age groups 1 to 24 were used in our analysis. (XLS 40 kb) [file 12879_2016_2008_MOESM1_ESM.xls]

## Sheet: Sheet1
Age group	Hainan	Guangxi	Guangdong	Yunnan	Fujian	Guizhou	Hunan	Jiangxi	Chongqing	Zhejiang	Sichuan	Hubei	Shanghai	Anhui	Jiangsu	Shanxi	Henan	Shandong	Shaanxi	Hebei	Tianjin	Beijing	Xinjiang	Gansu	Ningxia	Liaoning	Inner Mongolier	Jilin	Heilongjiang	Qinghai	Tibet
1	0.113439	0.0981503	0.108435	0.0621732	0.100485	0.116573	0.10436	0.116336	0.0701895	0.0851152	0.0623229	0.0760279	0.0604858	0.0879848	0.0636765	0.0650344	0.0803508	0.0671462	0.0481106	0.077205	0.0679956	0.056567	0.0401939	0.0358445	0.0459672	0.0490328	0.0319413	0.0490986	0.0397887	0.0492665	0.0430839
2	0.329163	0.25219	0.267699	0.231545	0.290649	0.263678	0.311943	0.316349	0.224394	0.241794	0.235359	0.266236	0.204623	0.264885	0.219593	0.248926	0.325169	0.245252	0.221974	0.275899	0.186571	0.179703	0.154942	0.163044	0.205308	0.130078	0.141945	0.149323	0.1516	0.1478	0.133787
3	0.259192	0.269828	0.249502	0.256093	0.272482	0.242189	0.261295	0.286619	0.262498	0.2632	0.305324	0.278007	0.23005	0.289906	0.241169	0.267008	0.301976	0.258085	0.254499	0.265399	0.21429	0.230976	0.21045	0.212392	0.231716	0.226042	0.191136	0.218118	0.227117	0.202567	0.144747
4	0.155436	0.186402	0.183952	0.204859	0.172656	0.166669	0.164106	0.156683	0.226704	0.19718	0.218776	0.203344	0.208143	0.17761	0.202324	0.205486	0.164266	0.194483	0.207472	0.168992	0.189659	0.22961	0.232627	0.209482	0.215603	0.237386	0.207083	0.219	0.219292	0.216015	0.203704
5	0.0678318	0.090815	0.0917628	0.114905	0.0813086	0.0903428	0.0781234	0.0649086	0.107511	0.106275	0.0901962	0.0927524	0.140874	0.089702	0.136644	0.105569	0.0695779	0.115752	0.126476	0.0999971	0.143748	0.147432	0.168497	0.168629	0.146137	0.162376	0.175982	0.16028	0.157919	0.165281	0.151927
6	0.0300605	0.0435001	0.0416866	0.0547814	0.0357357	0.0467219	0.0342702	0.0268981	0.0494326	0.0513362	0.0385738	0.03771	0.0755431	0.0423135	0.071187	0.0478192	0.0275233	0.0595846	0.0604996	0.0493176	0.0805087	0.0714043	0.0860072	0.0862679	0.0699579	0.0914682	0.107239	0.0941196	0.0944875	0.101345	0.0861678
7	0.0132826	0.0213719	0.0196	0.0280344	0.0168888	0.0231697	0.0152308	0.01206	0.0208314	0.0232088	0.016523	0.0156418	0.0346036	0.0192077	0.0309401	0.0213254	0.011509	0.0256334	0.0279471	0.0229159	0.0416959	0.0277321	0.0383493	0.0425571	0.0325396	0.0426232	0.0523097	0.0430895	0.0417625	0.0482885	0.0551776
8	0.00753339	0.0105203	0.00952073	0.0137151	0.00809452	0.0121996	0.00770047	0.00581464	0.00980082	0.0104688	0.0078586	0.00785558	0.014287	0.00825147	0.0118613	0.00986903	0.00561693	0.0113645	0.0142608	0.0118684	0.0191869	0.0131577	0.0180165	0.0224716	0.015576	0.0175839	0.0254483	0.0192913	0.0199228	0.0202934	0.026833
9	0.00507095	0.0069018	0.00624004	0.00994912	0.00512048	0.00908482	0.00547396	0.00379029	0.00663325	0.00564511	0.00511199	0.00541304	0.00769428	0.00556682	0.00627464	0.00710846	0.00358725	0.00638564	0.00958135	0.00759084	0.0128351	0.00922988	0.0116678	0.0151821	0.00899651	0.0102803	0.0160438	0.0121495	0.0112181	0.0127139	0.0306122
10	0.00404841	0.00500053	0.00497331	0.00701518	0.00396988	0.00788262	0.00430821	0.00297193	0.00555255	0.00400558	0.00513798	0.00417044	0.00584732	0.00377705	0.00424574	0.00572818	0.00268022	0.00452715	0.00669953	0.00541458	0.0092495	0.00698179	0.00896534	0.0106983	0.0064005	0.00763427	0.0115729	0.0079049	0.0110051	0.00904645	0.0343915
11	0.0110914	0.0118451	0.0119465	0.0142405	0.00849824	0.0168855	0.0100718	0.00586848	0.0118877	0.00845294	0.0112377	0.0100528	0.0115621	0.00886821	0.00892465	0.0130283	0.00583998	0.00848227	0.0160585	0.0113765	0.0209724	0.0153124	0.0200326	0.0257231	0.0148151	0.0169581	0.0280431	0.0196371	0.0173951	0.0212714	0.0786092
12	0.0015025	0.00121436	0.00130417	0.00102469	0.00123807	0.00159838	0.000781994	0.000506089	0.00169558	0.00102757	0.00118702	0.00109861	0.00179727	0.00088279	0.00100968	0.00151064	0.000643104	0.00108514	0.00245557	0.00181463	0.00396616	0.00349514	0.00368909	0.00346121	0.00232746	0.0031288	0.00417844	0.00399418	0.00343643	0.00256724	0.00491308
13	0.000678214	0.000588779	0.000717604	0.000446659	0.000834348	0.000724054	0.000553912	0.000376875	0.000670778	0.000677414	0.000684486	0.000469308	0.00116781	0.000362791	0.000713462	0.000544445	0.000442366	0.000812629	0.00126022	0.00105555	0.00326367	0.00233292	0.00184454	0.00136351	0.0015218	0.00192198	0.00268005	0.00165729	0.00224362	0.000733496	0.00226757
14	0.000500835	0.000576513	0.00101245	0.000507965	0.000888177	0.0010246	0.000716828	0.000355339	0.000801207	0.000762499	0.0006325	0.000527972	0.0011264	0.000290232	0.000672056	0.000506104	0.000312258	0.000586762	0.00106562	0.000570127	0.00279534	0.00180695	0.00188744	0.000917744	0.00147704	0.00138561	0.00229023	0.00116845	0.00147681	0.000977995	0.00113379
15	0.000396494	0.000543803	0.000901685	0.000376595	0.000686319	0.000628424	0.000495987	0.000215357	0.000652146	0.000539967	0.00049387	0.000415978	0.0012672	0.000197519	0.000509616	0.000283725	0.000278802	0.000520475	0.000954428	0.000332303	0.00200503	0.00229899	0.00163006	0.00115374	0.000760899	0.0013141	0.00127912	0.000727299	0.000752606	0.000977995	0.00113379
16	0.000146077	0.000282123	0.000424322	0.00017516	0.000222044	0.000300551	0.000260665	0.000118446	0.000484451	0.000183262	0.000251267	0.000138659	0.00060461	8.86821e-05	0.000143329	0.000145697	0.000115238	0.000198861	0.000416983	9.77361e-05	0.000834211	0.00123009	0.000643445	0.000367098	0.000492346	0.000554244	0.000462918	0.000178844	0.000369203	0.000733496	0.000755858
17	8.34725e-05	0.000102219	0.000145081	5.25481e-05	0.000114386	0.000136614	7.96475e-05	3.23036e-05	0.000167695	2.94528e-05	9.53082e-05	4.26644e-05	0.000198776	3.62791e-05	3.50361e-05	1.53365e-05	5.94778e-05	4.41913e-05	0.000120462	4.88681e-05	0.000131718	0.000322367	0.000257378	0.000104885	0.000268553	8.04548e-05	0.00012182	0.000107306	5.68004e-05	0	0.000377929
18	3.13022e-05	5.72424e-05	5.46003e-05	2.62741e-05	1.34572e-05	5.46456e-05	3.62034e-05	1.07679e-05	5.58982e-05	4.25429e-05	8.66439e-05	3.19983e-05	5.79763e-05	1.6124e-05	3.50361e-05	3.83412e-05	3.34563e-05	1.22754e-05	3.70652e-05	1.62894e-05	0.000102447	0.000161184	8.57927e-05	0.000131106	0	8.04548e-05	1.2182e-05	2.38459e-05	2.84002e-05	0.000122249	0
19	8.34725e-05	3.27099e-05	3.12002e-05	1.7516e-05	3.36431e-05	4.09842e-05	4.34441e-05	2.15357e-05	0	1.96352e-05	2.59932e-05	2.13322e-05	3.31293e-05	4.03101e-06	1.27404e-05	2.30047e-05	1.48694e-05	1.96406e-05	3.70652e-05	2.28051e-05	8.78117e-05	5.93834e-05	4.28964e-05	5.24425e-05	8.95175e-05	3.57577e-05	0.000109638	1.19229e-05	0	0	0.000377929
20	2.08681e-05	2.04437e-05	3.12002e-05	2.62741e-05	2.69145e-05	1.36614e-05	4.34441e-05	3.23036e-05	0	1.63626e-05	1.73288e-05	1.06661e-05	1.65647e-05	2.0155e-05	2.22957e-05	2.30047e-05	0	9.82029e-06	2.77989e-05	3.25787e-05	4.39059e-05	4.24167e-05	8.57927e-05	2.62213e-05	0	0	3.65461e-05	3.57688e-05	4.26003e-05	0	0
21	2.08681e-05	2.86212e-05	1.71601e-05	2.62741e-05	2.69145e-05	2.73228e-05	5.06848e-05	1.07679e-05	1.86327e-05	6.54506e-06	6.93151e-05	1.59991e-05	1.65647e-05	8.06201e-06	3.1851e-06	0	0	4.91014e-06	1.85326e-05	2.28051e-05	2.92706e-05	7.63501e-05	4.28964e-05	5.24425e-05	4.47588e-05	1.78789e-05	2.43641e-05	3.57688e-05	2.84002e-05	0	0
22	1.04341e-05	8.17748e-06	1.71601e-05	8.75802e-06	6.72861e-06	2.73228e-05	2.53424e-05	0	0	9.81759e-06	2.59932e-05	5.33305e-06	0	8.06201e-06	0	0	3.71736e-06	7.36522e-06	9.26629e-06	9.77361e-06	0	5.09001e-05	4.28964e-05	0	0	8.93943e-06	1.2182e-05	2.38459e-05	1.42001e-05	0	0
23	0	8.17748e-06	1.40401e-05	0	6.72861e-06	2.73228e-05	2.17221e-05	0	1.86327e-05	0	0	5.33305e-06	0	8.06201e-06	0	0	0	2.45507e-06	0	0	2.92706e-05	0	0	5.24425e-05	0	0	2.43641e-05	0	1.42001e-05	0	0
24	0	4.08874e-06	7.80004e-06	0	6.72861e-06	0	3.62034e-06	1.07679e-05	0	0	8.66439e-06	5.33305e-06	0	0	0	7.66824e-06	0	0	1.85326e-05	0	0	0	0	2.62213e-05	0	8.93943e-06	1.2182e-05	1.19229e-05	1.42001e-05	0	0
25	1.04341e-05	8.17748e-06	4.68003e-06	0	6.72861e-06	0	3.62034e-06	0	0	3.27253e-06	0	0	0	4.03101e-06	3.1851e-06	0	0	0	0	0	0	1.69667e-05	0	0	0	0	1.2182e-05	1.19229e-05	1.42001e-05	0	0
26	0	4.08874e-06	6.24004e-06	0	1.34572e-05	0	0	2.15357e-05	0	6.54506e-06	0	1.06661e-05	0	4.03101e-06	6.3702e-06	0	7.43472e-06	4.91014e-06	0	0	1.46353e-05	8.48335e-06	0	0	0	8.93943e-06	1.2182e-05	2.38459e-05	2.84002e-05	0	0
