# Supplementary material for: Age patterns and transmission characteristics of hand, foot and mouth disease in China
Source: BMC Infect Dis. 2016 Nov 21;16:691. doi: 10.1186/s12879-016-2008-y (PMC5117511; doi:10.1186/s12879-016-2008-y)
Supplement: Additional file 2: — Force of Infection of provinces. The age-specific force of HFMD infection for 31 provinces in China. Description of data: This data file records the age-specific force of HFMD infection that were estimated in our study. (XLS 32 kb) [file 12879_2016_2008_MOESM2_ESM.xls]

## Sheet: Sheet1
age\provinces	Hainan	Guangxi	Guangdong	Yunnan	Fujian	Guizhou	Hunan	Jiangxi	Chongqing	Zhejiang	Sichuan	Hubei	Shanghai	Anhui	Jiangsu	Shaanxi	Henan	Shandong	Shanxi	Hebei	Tianjin	Beijing	Xinjiang	Gansu	Ningxia	Liaoning	Inner Mongolier	Jilin	Heilongjiang	Qinghai	Tibet
0	0.240888	0.21201	0.229551	0.128377	0.211792	0.238215	0.220432	0.247337	0.145597	0.177914	0.128132	0.158145	0.124784	0.184196	0.131588	0.134488	0.167525	0.139013	0.098611	0.160698	0.140795	0.116452	0.082559	0.0732131	0.0941706	0.10055	0.0649228	0.100692	0.077719	0.0996951	0.0881813
1	0.464272	0.371028	0.357039	0.283541	0.39024	0.346068	0.428152	0.443114	0.276118	0.306917	0.289199	0.339874	0.245638	0.343106	0.267261	0.309566	0.436302	0.305036	0.265514	0.355226	0.223297	0.211294	0.176049	0.185247	0.242494	0.147089	0.158554	0.170832	0.163599	0.168725	0.190813
2	0.625969	0.582338	0.510697	0.450327	0.593301	0.491551	0.593572	0.703506	0.465365	0.495986	0.570067	0.549333	0.375473	0.594174	0.410202	0.492968	0.709202	0.470541	0.428724	0.528094	0.338783	0.360116	0.30315	0.308039	0.370401	0.32208	0.263168	0.317617	0.307995	0.288392	0.351603
3	0.737659	0.718214	0.676014	0.607015	0.719944	0.581525	0.711311	0.816545	0.71709	0.655948	0.800145	0.766755	0.531518	0.687532	0.554151	0.674044	0.824577	0.602918	0.573382	0.58516	0.441438	0.563756	0.496401	0.439761	0.539331	0.509269	0.394703	0.470584	0.454202	0.44635	0.391726
4	0.646501	0.663166	0.657577	0.631714	0.686187	0.571606	0.680241	0.740411	0.687054	0.692378	0.705393	0.746167	0.643964	0.691936	0.693322	0.681829	0.782095	0.678208	0.63864	0.635985	0.545773	0.665989	0.627424	0.588105	0.663285	0.605569	0.529775	0.579466	0.575689	0.564541	0.316555
5	0.51545	0.561592	0.549109	0.544392	0.568118	0.496795	0.557597	0.606075	0.603828	0.658371	0.575997	0.599368	0.663147	0.635954	0.736366	0.584653	0.633317	0.692139	0.557914	0.576945	0.521849	0.613167	0.588275	0.526888	0.598808	0.632695	0.554563	0.618072	0.62631	0.623189	0.252462
6	0.353803	0.460718	0.421641	0.463223	0.448657	0.389552	0.403102	0.467738	0.430181	0.546781	0.403982	0.416321	0.563854	0.516628	0.640598	0.437045	0.461374	0.560953	0.423242	0.450528	0.438255	0.398502	0.441699	0.418837	0.480664	0.529869	0.448695	0.496909	0.497888	0.521625	0.161062
7	0.27542	0.338527	0.294047	0.338866	0.316594	0.28417	0.28902	0.344277	0.293151	0.39785	0.271166	0.300201	0.374496	0.34328	0.421768	0.291239	0.33704	0.405789	0.313161	0.349224	0.291809	0.264343	0.301879	0.321142	0.348944	0.340025	0.322252	0.339898	0.354528	0.345974	0.221931
8	0.240085	0.287446	0.25367	0.347683	0.268669	0.272811	0.272101	0.307154	0.255933	0.305818	0.230028	0.276102	0.281287	0.323393	0.325097	0.280931	0.295671	0.330199	0.283787	0.311052	0.258727	0.238576	0.265228	0.295519	0.27691	0.270198	0.274063	0.294292	0.286662	0.281103	0.318454
9	0.244161	0.280316	0.261534	0.343144	0.273073	0.31239	0.282525	0.331175	0.286572	0.292811	0.294615	0.281021	0.282688	0.299828	0.301031	0.298812	0.297114	0.324867	0.260652	0.301452	0.239429	0.222648	0.256025	0.277442	0.257456	0.261852	0.25804	0.251842	0.252693	0.299777	0.429687
10-14	0.283484	0.284337	0.253205	0.367626	0.22305	0.329654	0.288139	0.298552	0.258015	0.253098	0.283979	0.304797	0.208724	0.343957	0.268142	0.332236	0.280354	0.254017	0.250182	0.268803	0.19005	0.16576	0.224307	0.292902	0.227682	0.218674	0.249903	0.248575	0.23676	0.301702	0.124831
15-19	0.110166	0.0751427	0.065151	0.0930966	0.0709643	0.0837958	0.0576137	0.070613	0.0914366	0.0740272	0.0789463	0.0996414	0.0661399	0.121853	0.0769075	0.129416	0.082266	0.0793953	0.0960253	0.120336	0.0714293	0.0702647	0.0854888	0.118645	0.0909472	0.0911756	0.0926647	0.139229	0.106157	0.115964	0.062031
20-24	0.0790625	0.0612559	0.047622	0.0624062	0.0676652	0.0644575	0.0539622	0.0757594	0.0520911	0.0699945	0.0592041	0.0645547	0.0607365	0.0845714	0.0805022	0.0834768	0.0861566	0.090807	0.0760411	0.130785	0.0863502	0.0665306	0.0675613	0.076844	0.0780854	0.0876345	0.0949652	0.108057	0.117982	0.0482324	0.0636907
25-29	0.0927923	0.0887461	0.0953848	0.102635	0.111923	0.102635	0.102435	0.113907	0.0878163	0.127603	0.0934274	0.111923	0.080845	0.109309	0.125777	0.128803	0.0956364	0.107205	0.0992388	0.13806	0.124154	0.0718976	0.105939	0.0757594	0.141637	0.100975	0.146518	0.140702	0.133901	0.0765985	0.0940007
30-34	0.122436	0.139696	0.157165	0.145816	0.173284	0.11429	0.124291	0.125141	0.119102	0.200034	0.12534	0.178764	0.171703	0.136619	0.21807	0.135908	0.158569	0.198354	0.17133	0.178764	0.192005	0.160284	0.16946	0.172999	0.186312	0.195039	0.18499	0.2018	0.168837	0.152428	0.102165
35-39	0.081093	0.14405	0.1651	0.13381	0.118099	0.115073	0.120599	0.130118	0.197722	0.175094	0.127515	0.131356	0.209464	0.115964	0.162186	0.155541	0.138629	0.218129	0.179349	0.107799	0.222089	0.215288	0.131356	0.115073	0.154638	0.23856	0.160024	0.122182	0.199086	0.16946	0.081093
40-45	0.0531406	0.0971016	0.115493	0.0672944	0.107104	0.081093	0.0583042	0.0575364	0.165336	0.0509784	0.0705643	0.0672944	0.183258	0.0775531	0.0729286	0.0250326	0.145187	0.111923	0.108723	0.0883666	0.0775531	0.143963	0.111923	0.0502629	0.138629	0.081093	0.077893	0.128371	0.0870636	0.081093	0.0231049
