# Supplementary material for: Age patterns and transmission characteristics of hand, foot and mouth disease in China
Source: BMC Infect Dis. 2016 Nov 21;16:691. doi: 10.1186/s12879-016-2008-y (PMC5117511; doi:10.1186/s12879-016-2008-y)
Supplement: Additional file 3: — Incidence Reported. Monthly reported HFMD cases for 31 provinces in China. Description of data: The monthly reported HFMD cases for 31 provinces in China can also be downloaded from the Data-center of China Public Health Science. (XLS 54 kb) [file 12879_2016_2008_MOESM3_ESM.xls]

## Sheet: Sheet1
	2008.05	2008.06	2008.07	2008.08	2008.09	2008.1	2008.11	2008.12	2009.1	2009.2	2009.3	2009.4	2009.5	2009.6	2009.7	2009.8	2009.9	2009.1	2009.11	2009.12	2010.1	2010.2	2010.3	2010.4	2010.5	2010.6	2010.7	2010.8	2010.9	2010.10	2010.11	2010.12	2011.1	2011.2	2011.3	2011.4	2011.5	2011.6	2011.7	2011.8	2011.9	2011.10	2011.11	2011.12	2012.1	2012.2	2012.3	2012.4	2012.5
Tibet	0.0352	0.0352	0	0.0352	0.0352	0.0352	0.4577	0.0704	0.0697	0	0.1742	0.8363	0.5227	0.8014	0.662	0.7317	6.2022	0.453	1.1847	2.4042	0.379283	0	0.5172	5.172	7.3788	9.9303	10.8613	6.7926	15.5161	4.7583	3.6894	2.2067	0.0666818	0.0666818	0.166705	0.300068	0.466773	2.16716	2.53391	0.700159	0.800182	1.23361	0.400091	0.166705	0.131878	0.0989089	0.329696	4.71466	2.70351
Qinghai	4.1667	1.9746	0.8152	0.4529	0.5616	0.8515	1.5399	1.1232	0.1082	0.0722	0.6495	3.2112	7.6673	13.6027	9.7781	3.987	2.9226	1.2989	0.3067	0.3428	0.0358871	0.0179436	1.7226	6.1008	18.9663	27.0948	17.4411	5.3651	1.8841	2.0097	0.969	0.2153	0.177724	0.0533171	0.124407	0.426537	1.77724	1.83055	1.43956	0.67535	0.533171	1.20852	1.33293	1.11966	0.0528009	0.176003	0.299205	0.739212	1.40802
Heilongjiang	4.1213	7.1888	11.1349	5.7505	4.3148	2.2568	0.9911	0.4393	0.1595	0.0392	0.2431	2.0628	5.0249	16.7897	32.131	20.8107	12.0629	4.3242	0.8235	0.2667	0.148982	0.0313645	0.0915	0.5384	2.6111	4.2081	5.6665	2.8751	1.7041	0.9984	0.7606	0.4835	0.117456	0.0365418	0.0234912	0.240132	1.03622	5.57785	13.5596	9.26335	4.72695	2.91291	2.55271	1.08842	0.219092	0.0599896	0.0678143	0.234742	1.58059
Jilin	3.2967	5.1575	9.8279	6.8425	4.8572	3.7839	1.6191	0.6337	0.2451	0.1756	0.8595	1.8252	3.7674	9.9927	24.0308	18.6174	19.2319	8.8552	3.0578	1.7264	0.302969	0.105857	0.3395	1.6499	8.8153	25.2851	27.227	14.0278	11.4727	7.8991	5.7929	2.3471	0.524349	0.229402	0.586251	1.28902	3.91805	15.603	18.1009	11.7032	9.71501	5.62218	3.79789	1.41283	0.272786	0.134574	0.221866	0.531023	2.52418
Inner Mongolier	3.4636	3.0894	6.3867	2.815	4.0915	6.2079	4.5197	1.3347	0.1077	0.1326	0.7664	7.7432	16.779	37.2866	28.8226	13.4646	16.0291	9.2347	2.4899	0.7664	0.280752	0.0536731	0.256	2.1965	7.2294	18.1952	19.2191	8.051	6.7958	7.667	6.1022	2.1676	0.473563	0.109284	0.437135	1.04427	4.54135	21.027	18.1168	7.35439	9.20817	12.5717	12.8105	6.34655	0.769631	0.314299	0.62054	0.890515	4.63793
Liaoning	5.6282	6.0191	8.013	4.4044	3.2457	2.6408	2.3011	1.0563	0.3384	0.0858	0.5864	2.4729	5.7547	13.0994	26.7411	18.7545	9.3958	4.7396	1.9283	0.8923	0.259319	0.092614	0.2362	1.2688	5.8416	20.7062	33.862	16.3996	7.0063	4.464	3.5216	1.2943	0.278881	0.114296	0.258308	0.477755	1.77387	8.243	15.1007	8.60874	3.87691	2.81167	2.7751	1.30297	0.333105	0.184805	0.45859	1.11567	6.33127
Ningxia	3.8853	8.5574	6.2295	4.1967	3.9836	4.8525	3.3115	1.1803	0.2312	0.2312	1.0568	7.2987	9.9738	16.5129	17.8505	11.3609	12.5168	9.0986	2.8237	0.5119	0.239922	0.175943	0.7198	3.8228	16.2827	35.9563	26.8553	12.6839	14.3153	17.5783	9.8048	2.3992	0.603045	0.222174	0.476088	1.31718	7.80784	21.2018	24.4709	11.6324	7.36349	8.76002	7.17306	2.58674	0.265853	0.359684	0.922668	1.73587	10.4621
Gansu	4.1498	4.6542	3.8861	1.5667	1.8685	3.3855	2.2507	0.6305	0.1065	0.0951	1.5791	7.4045	8.6602	11.3769	6.9784	3.1315	4.4595	3.5691	1.3812	0.3729	0.197309	0.056916	0.3529	1.6506	6.7237	13.3904	9.7326	3.1342	3.5174	3.9803	3.5591	0.9069	0.242422	0.0938409	0.316713	0.856298	3.65979	6.98333	5.63436	1.67741	2.07232	2.19744	2.30301	1.22384	0.327589	0.230092	0.206693	0.900869	6.43088
Xinjiang	3.4893	4.7876	3.0979	1.747	1.2124	1.8568	2.2243	0.6826	0.1736	0.0516	0.3004	3.013	7.3165	9.1515	4.0924	2.3137	1.7693	1.3469	0.4787	0.122	0.0880186	0.0277954	0.088	0.7783	4.3639	8.3247	6.3373	2.534	1.9086	2.8907	3.1316	1.4129	0.197105	0.0779251	0.142099	0.609649	4.39131	8.50759	4.57925	2.51652	2.06272	2.1544	1.59059	0.889263	0.253542	0.126771	0.271653	1.38543	6.91808
Beijing	40.2997	21.9777	22.2717	6.834	3.8212	4.3662	4.8989	1.4697	0.3717	0.9145	7.2684	20.5015	26.1593	23.292	20.5015	15.5221	12.2655	8.0354	6.3127	3.2979	0.780627	0.763533	6.1368	24.7065	53.7664	67.7265	47.2592	19.3732	15.282	9.8803	9.1054	3.9601	0.565964	0.392605	1.27979	4.5685	17.0401	32.6066	29.5117	18.9725	13.7718	14.3377	16.8922	7.32183	1.57535	1.72892	3.71049	10.0961	38.7199
Tianjin	13.3991	13.2287	19.112	7.7399	5.982	4.4753	4.3767	1.2377	0.2976	0.2211	1.9048	8.4524	11.9898	14.3877	13.2823	10.136	9.4983	8.733	5.119	2.0748	0.455966	0.154703	1.2051	5.7077	22.8227	75.1042	64.7554	23.1403	12.9462	9.3555	9.6893	4.0956	0.64923	0.108205	0.494652	3.13795	20.6131	45.6161	46.9764	18.8122	10.0863	9.16651	11.9876	4.55234	1.04829	0.893265	1.72009	4.03815	26.8423
Hebei	18.3869	10.9593	4.6263	1.966	1.521	2.0193	1.9098	0.7158	0.1717	0.1946	4.603	34.2216	34.6308	26.1101	24.0225	15.1512	9.0844	5.5646	3.0692	0.7684	0.189071	0.105198	0.7947	6.3588	29.1084	37.6863	26.5283	11.5277	8.0121	6.4085	6.9061	2.7067	0.6541	0.162829	0.70281	2.90866	11.6402	20.3968	19.6383	11.6096	8.56871	8.83175	10.5686	4.42979	1.14218	0.846625	1.6021	9.42198	33.9783
Shanxi	14.5476	13.242	14.4298	6.2718	2.9767	3.2656	2.4109	0.4686	0.1143	0.1261	1.8413	13.2469	21.2279	24.9603	13.0241	6.8697	7.1043	6.427	2.2401	0.56	0.218828	0.128379	0.8053	4.5254	11.309	16.6397	11.0231	4.6187	5.0622	7.624	7.9945	2.0891	0.439627	0.098006	0.523632	2.52015	10.7779	25.2967	15.6222	6.83242	5.90836	6.90522	7.23564	2.93738	0.670696	0.370135	0.576075	2.70227	16.7424
Shandong	13.1728	7.9417	4.7112	2.1693	1.2491	1.2651	1.6697	0.9277	0.3971	0.5341	8.2307	26.3666	22.1339	28.8524	27.7959	16.0397	7.2601	5.1257	3.3948	1.7479	0.826795	0.850026	3.8974	11.8011	27.6939	40.4697	30.8375	12.4896	6.6904	4.3916	5.532	3.9006	1.7162	0.687942	3.19126	6.67064	18.3803	24.769	20.679	9.77316	4.29677	3.19543	4.01908	2.67347	0.948398	0.793791	1.29289	5.16431	22.2189
Henan	8.1656	1.4658	0.7254	0.375	0.234	0.1795	0.3098	0.3515	0.2938	0.7859	12.6599	39.9194	19.2088	10.1623	6.9074	5.1925	3.2135	3.0883	3.1912	3.1986	2.06809	1.93633	11.9121	25.4359	23.9602	13.6271	8.3788	4.4904	3.4858	2.3653	2.4412	1.871	0.968827	0.437089	3.066	8.96617	11.3547	9.06295	6.39681	4.23583	3.95507	4.11246	5.66301	5.22273	3.03046	3.17533	5.3824	13.0177	18.6898
Shaanxi	10.1387	4.8159	2.5293	0.9872	1.5688	3.1857	4.8186	1.3634	0.428	0.513	3.7666	20.5423	17.0202	12.3206	7.1611	3.8783	4.2717	3.4211	3.0223	1.4753	0.758219	0.365854	3.3006	21.0658	44.4857	36.0128	21.3574	8.123	6.71	5.3871	5.4348	2.2588	0.701897	0.235752	1.52167	6.4805	17.0277	20.2747	12.7815	4.68289	5.05795	5.45176	6.38405	4.19531	1.07946	0.953882	2.04938	9.45065	34.468
Jiangsu	10.5666	8.1377	5.0361	1.7062	1.5266	2.7266	4.9075	2.8197	1.2283	1.102	8.0158	20.4161	14.0219	15.5797	11.5874	6.5218	5.5566	7.8296	10.251	7.2447	4.12039	1.81748	7.6634	15.5353	21.5107	19.7877	12.6097	4.066	5.9935	5.433	7.2116	6.3987	2.95576	0.809816	3.46937	8.38674	20.6471	28.4173	19.8983	8.01298	9.25758	10.9331	16.9044	16.284	6.44402	3.86894	6.98207	15.6036	33.3962
Anhui	15.7976	6.7538	4.6453	1.914	1.4776	1.9533	2.4992	1.6329	0.9356	1.7946	7.6838	20.4597	14.0832	13.1003	9.1834	6.3668	4.4206	4.7987	5.26	4.3293	3.18219	2.70592	10.2903	25.0856	27.2777	24.5604	15.6826	6.6041	7.0641	5.756	5.6875	4.9959	3.15966	1.15294	4.41008	11.3395	23.0672	24.7932	16.1059	9.18822	8.96974	10.1563	15.2554	14.9714	8.28083	8.06803	16.25	32.5553	42.0945
Shanghai	34.9085	28.0786	14.9569	4.7147	4.2949	3.9989	5.0431	3.4015	1.5568	1.9169	6.7039	14.5145	11.5491	19.9422	16.9715	9.754	9.4151	11.4538	13.4448	11.3691	6.81936	3.12858	15.419	34.3727	40.9682	41.3899	29.9375	8.9224	10.4841	7.1109	7.189	7.1994	2.84111	1.28154	4.64829	9.4356	18.4585	27.5944	23.1416	9.60503	10.3262	11.8466	21.9382	20.1875	4.27696	6.26635	13.7851	22.7352	44.5844
Hubei	18.6366	10.0456	5.029	1.3511	1.1669	1.3757	2.8286	1.8196	0.6444	0.6811	6.2021	13.4985	8.7428	7.0548	3.9328	1.8403	2.0819	3.537	4.9518	4.9851	4.8514	2.00175	8.3462	22.813	24.6049	19.3916	12.2832	3.8811	3.785	3.5612	5.257	5.4388	3.34395	0.773965	4.02532	12.7573	18.9281	16.3616	9.32602	3.81741	5.42649	7.64881	15.1631	13.5173	5.1702	4.3331	12.5182	25.6582	32.8621
Sichuan	4.4432	2.2641	1.6624	0.7543	0.5562	0.4307	0.5623	0.475	0.2505	0.2004	1.4335	4.9397	3.5527	2.933	2.1705	0.9264	1.2392	2.1509	3.8081	3.6688	4.0953	1.74221	5.1656	13.3525	10.9713	6.0635	4.4007	1.3598	1.1765	1.2083	1.9047	2.0342	1.05822	0.34818	1.4151	4.21173	7.16256	8.10265	5.22519	2.16245	2.23706	4.29505	7.71343	6.31947	2.24348	2.11677	5.23602	7.92174	10.6534
Zhejiang	29.4288	22.6581	10.4348	2.2273	1.8221	1.6324	1.3775	0.7194	0.6445	0.6953	4.3848	12.3398	9.7441	16.9492	15.1504	8.9258	16.1465	19.9434	17.5	13.3203	8.87644	4.69498	12.3668	34.0116	44.6313	40.7645	32.5251	11.8456	10.4189	6.8629	5.7568	6.249	3.48909	1.00686	4.4004	10.0869	22.1876	30.1947	23.1154	9.37038	9.18848	11.4135	19.2479	16.4276	6.9266	5.21691	13.9282	34.7135	59.0536
Chongqing	5.7813	3.9702	1.147	0.4297	0.5114	0.6676	0.7955	2.4858	0.5319	0.5565	2.5044	8.9257	5.8507	4.6601	2.0078	0.7467	0.8242	1.2328	2.1099	2.3283	2.49738	1.24869	4.5505	14.2357	14.2113	10.5002	5.9112	1.2417	2.0637	3.8615	5.0087	4.5191	1.61546	0.554666	2.37466	7.91092	13.8458	12.473	5.32133	1.86853	1.5808	4.55866	9.24559	8.27839	2.55909	2.0829	5.70743	9.22919	14.9949
Jiangxi	6.0829	3.022	1.3484	0.6593	0.9615	0.4006	0.4991	0.3228	0.3045	0.3364	2.9864	11.4978	8.5591	6.475	3.2364	1.575	1.5886	1.5591	0.9795	1.7091	2.24496	1.71248	5.0359	15.7666	16.5766	10.3291	5.6496	2.5879	2.7165	1.6719	2.0329	2.8203	1.68059	0.780834	3.20636	9.35206	14.7641	12.8075	9.51586	5.45013	6.22424	6.38355	9.29373	6.66177	3.77863	4.03261	11.2067	23.4538	26.7668
Hunan	18.1889	8.5791	5.1361	1.9654	1.8096	1.8159	2.93	1.8222	0.888	0.6359	3.5115	13.0654	10.1256	7.9799	4.0628	2.0298	2.5482	3.3204	3.8529	2.2883	2.28692	1.25039	4.9251	29.8579	43.4655	35.0624	20.9257	7.582	7.774	7.3025	8.0674	6.6438	2.5699	0.989593	3.54883	10.6754	20.2273	28.7043	22.176	9.24736	12.1248	13.0322	19.3001	13.3732	3.96931	2.6639	6.6514	32.1548	70.8184
Guizhou	7.8017	4.6598	2.1744	0.8107	0.3589	0.4519	0.4572	0.1116	0.0449	0.0924	0.681	5.6351	6.0284	5.1416	5.0914	3.1488	2.3702	2.1168	1.7209	1.0373	0.921538	0.69247	3.9705	19.5024	25.4687	12.9331	8.0384	3.0068	2.5329	2.0958	1.7667	1.3507	0.532428	0.42882	1.33826	5.83368	10.4039	10.2485	7.74179	3.62051	2.64487	3.52266	11.0946	10.568	2.98645	2.15912	4.03863	14.9467	38.7028
Fujian	8.9472	5.4454	3.7504	1.9324	2.5356	3.9989	3.5018	1.3711	0.8259	0.5809	2.1059	5.8829	4.8561	5.2938	4.088	3.2374	8.3137	7.5841	4.9497	5.4507	4.46099	3.3802	8.638	18.3127	29.148	24.3507	19.2638	12.0375	14.3617	11.941	6.7053	6.2421	3.68349	1.43654	3.49105	8.22891	22.2284	35.9324	22.2717	12.0344	11.6197	11.8853	16.2329	14.5253	5.39785	5.17742	11.8172	22.8038	44.0134
Yunnan	11.6903	6.2893	2.9087	1.1187	0.6424	0.5959	0.8108	0.8175	0.8739	0.405	0.9135	4.6577	6.6806	5.6945	4.5873	2.6458	2.4631	1.882	1.0786	1.2921	1.00853	0.658499	2.4524	8.4599	20.886	19.3021	12.0564	6.8847	6.2634	7.5257	9.3349	11.4658	6.69838	2.8151	5.34304	12.6636	18.8116	13.6382	7.31404	3.08051	2.83686	3.21757	3.80278	4.7513	3.89333	2.29108	4.31656	8.87065	16.9207
Guangdong	27.4188	8.0643	4.1063	1.8531	2.0965	3.0035	2.9918	0.9038	0.5668	0.7408	5.2494	15.1603	10.834	14.2005	11.0478	6.5486	10.2682	10.5291	6.578	5.8016	7.32621	4.61507	13.1272	34.1254	43.2497	35.386	27.6188	17.3428	19.0257	18.9967	8.1812	6.1372	2.65956	1.11118	2.90212	8.67664	35.9213	46.2153	43.1962	25.1968	26.2197	25.3617	29.1238	16.0177	5.6297	5.89148	18.673	43.0785	64.7939
Guangxi	21.6716	11.9924	5.6271	2.1539	3.0013	3.8758	5.6313	3.6766	2.3256	2.147	11.4223	24.4124	12.826	8.6586	6.0922	4.294	7.0619	6.8106	4.7051	4.0199	5.18328	4.66639	14.3884	79.2504	77.2549	50.6178	30.8134	17.4629	18.0972	15.9637	12.1623	12.2714	7.81288	3.24813	8.24307	28.0143	57.267	58.9008	41.7889	19.7821	23.3387	20.3795	23.8297	15.8278	7.08288	5.57804	16.3918	76.1657	122.25
Hainan	18.9823	12.4616	6.1894	2.9704	8.0474	22.2959	19.8344	3.6331	1.3466	1.6745	9.9649	17.5879	9.5434	9.6253	7.5059	11.2881	14.7073	21.3233	20.0821	14.8478	13.3669	9.15433	12.5684	23.8406	28.412	27.1389	29.1295	23.5513	35.622	42.3807	24.7317	20.9126	8.99498	4.37064	11.9126	33.0854	51.1676	56.553	57.9945	41.7459	66.6781	92.2216	105.137	54.9962	28.038	32.7224	78.9737	67.4622	47.5962
[truncated: 7 more columns]
